# Supplementary material for: Mpe1 senses the binding of pre-mRNA and controls 3′ end processing by CPF
Source: Mol Cell. 2022 Jul 7;82(13):2490–2504.e12. doi: 10.1016/j.molcel.2022.04.021 (PMC9380774; doi:10.1016/j.molcel.2022.04.021)
Supplement: Data S1. Crosslinked residue pairs for crosslinking mass spectrometry analysis of polymerase module-Mpe1-Cft2(S)-RNA, related to Figure 4 [file mmc3.xlsx]

## Sheet: Pam1_Cft2(s)_Mpe1_RNA_Links_xiF
Protein1	Protein2	fromSite	ToSite	Croslinkers	Score	count PSMs	count peptide pairs	fdrGroup	fdr
Cft2(S)	Cft2(S)	633	324	SDA	78.882	17	14	Self	0
PAP1	PAP1	109	161	SDA	78.382	10	4	Self	0
CFT1	CFT1	112	210	SDA	70.385	10	10	Self	0
CFT1	CFT1	967	1011	SDA	69.63	7	5	Self	0
CFT1	CFT1	909	591	SDA	63.321	9	4	Self	0
CFT1	CFT1	1332	1270	SDA	61.884	14	9	Self	0
CFT1	CFT1	1011	963	SDA	59.053	9	4	Self	0
CFT1	CFT1	1270	1330	SDA	58.338	10	8	Self	0
CFT1	CFT1	848	1238	SDA	57.086	7	7	Self	0
PAP1	PAP1	112	161	SDA	56.698	6	3	Self	0
PAP1	PAP1	486	392	SDA	54.685	5	3	Self	0
CFT1	CFT1	911	591	SDA	54.65	7	3	Self	0
PFS2-3C-SII	PFS2-3C-SII	224	222	SDA	53.895	8	6	Self	0
FIP1	FIP1	112	110	SDA	53.08	9	6	Self	0
CFT1	CFT1	942	400	SDA	51.756	5	3	Self	0
CFT1	YTH1	1104	89	SDA	50.64	9	6	Between	0
FIP1	FIP1	44	49	SDA	50.618	4	3	Self	0
PAP1	PAP1	487	392	SDA	50.526	5	5	Self	0
Cft2(S)	Cft2(S)	518	515	SDA	50.248	11	8	Self	0
YTH1	YTH1	101	99	SDA	50.015	7	6	Self	0
PAP1	PAP1	100	215	SDA	47.262	6	4	Self	0
PAP1	PAP1	492	392	SDA	47.162	6	5	Self	0
PFS2-3C-SII	PFS2-3C-SII	238	240	SDA	46.114	7	5	Self	0
CFT1	CFT1	966	1011	SDA	45.998	5	4	Self	0
CFT1	PFS2-3C-SII	112	296	SDA	45.896	6	5	Between	0
CFT1	CFT1	1234	840	SDA	45.892	6	5	Self	0
CFT1	CFT1	908	591	SDA	45.815	6	4	Self	0
CFT1	YTH1	1029	162	SDA	45.505	7	6	Between	0
CFT1	CFT1	440	381	SDA	44.306	4	2	Self	0
PAP1	PAP1	407	386	SDA	43.62	6	6	Self	0
CFT1	CFT1	962	945	SDA	43.616	8	7	Self	0
PFS2-3C-SII	PFS2-3C-SII	208	170	SDA	43.235	6	3	Self	0
CFT1	YTH1	1202	14	SDA	42.751	4	3	Between	0
PFS2-3C-SII	PFS2-3C-SII	223	197	SDA	42.228	3	2	Self	0
Cft2(S)	Cft2(S)	624	324	SDA	42.195	6	6	Self	0
PAP1	PAP1	112	71	SDA	42.096	4	2	Self	0
CFT1	CFT1	1270	1331	SDA	42.037	8	7	Self	0
CFT1	CFT1	1203	1219	SDA	41.595	5	5	Self	0
CFT1	CFT1	1233	842	SDA	41.527	4	4	Self	0
PAP1	PAP1	109	71	SDA	41.411	4	3	Self	0
Cft2(S)	Cft2(S)	623	324	SDA	41.402	3	2	Self	0
CFT1	CFT1	842	1234	SDA	41.162	3	3	Self	0
CFT1	CFT1	962	944	SDA	40.7	7	6	Self	0
CFT1	CFT1	1326	1322	SDA	40.005	6	5	Self	0
CFT1	CFT1	440	374	SDA	39.843	4	2	Self	0
YTH1	YTH1	64	85	SDA	39.543	4	3	Self	0
CFT1	CFT1	846	1234	SDA	39.247	4	4	Self	0
CFT1	CFT1	1234	1266	SDA	39.194	3	2	Self	0
PAP1	PAP1	440	452	SDA	39.123	4	4	Self	0
CFT1	CFT1	1357	537	SDA	38.859	5	4	Self	0
CFT1	CFT1	910	591	SDA	38.819	3	2	Self	0
PFS2-3C-SII	PFS2-3C-SII	198	223	SDA	38.617	4	3	Self	0
CFT1	CFT1	440	378	SDA	38.54	3	2	Self	0
CFT1	Cft2(S)	109	518	SDA	38.428	4	3	Between	0
CFT1	CFT1	646	585	SDA	38.316	7	4	Self	0
CFT1	CFT1	1013	963	SDA	38.289	5	2	Self	0
CFT1	CFT1	381	326	SDA	38.143	4	3	Self	0
PAP1	PAP1	28	23	SDA	38.097	4	3	Self	0
PAP1	PAP1	95	215	SDA	38.052	4	3	Self	0
CFT1	Cft2(S)	1270	545	SDA	37.987	10	10	Between	0
PAP1	PAP1	99	215	SDA	37.737	4	3	Self	0
PFS2-3C-SII	PFS2-3C-SII	222	239	SDA	37.625	6	3	Self	0
PFS2-3C-SII	PFS2-3C-SII	179	208	SDA	37.62	5	3	Self	0
CFT1	CFT1	605	585	SDA	37.426	7	5	Self	0
PAP1	PAP1	70	115	SDA	37.365	5	5	Self	0
CFT1	CFT1	645	585	SDA	37.157	5	4	Self	0
CFT1	YTH1	1203	14	SDA	37.068	3	2	Between	0
CFT1	CFT1	942	401	SDA	37.065	2	2	Self	0
PAP1	PAP1	94	215	SDA	36.971	3	3	Self	0
CFT1	CFT1	1278	1330	SDA	36.442	4	3	Self	0
CFT1	FIP1	909	147	SDA	36.431	3	2	Between	0
PFS2-3C-SII	PFS2-3C-SII	350	354	SDA	36.365	2	2	Self	0
CFT1	CFT1	418	492	SDA	36.29	2	2	Self	0
PAP1	PAP1	488	392	SDA	36.243	3	2	Self	0
CFT1	CFT1	380	326	SDA	36.223	4	3	Self	0
PAP1	PAP1	215	37	SDA	36.19	3	2	Self	0
CFT1	CFT1	943	962	SDA	36.096	3	2	Self	0
YTH1	YTH1	64	83	SDA	36.083	3	3	Self	0
CFT1	CFT1	909	594	SDA	36.034	7	4	Self	0
CFT1	CFT1	600	585	SDA	36.029	6	6	Self	0
PAP1	PAP1	34	47	SDA	35.771	3	2	Self	0
CFT1	CFT1	414	379	SDA	35.759	3	3	Self	0
CFT1	CFT1	68	71	SDA	35.65	3	2	Self	0
CFT1	CFT1	440	379	SDA	35.464	3	2	Self	0
CFT1	CFT1	1013	967	SDA	35.412	4	4	Self	0
PAP1	PAP1	407	384	SDA	35.277	4	4	Self	0
CFT1	CFT1	962	942	SDA	35.259	3	2	Self	0
YTH1	YTH1	64	86	SDA	35.02	4	3	Self	0
CFT1	Cft2(S)	1278	533	SDA	35.018	5	4	Between	0
PFS2-3C-SII	PFS2-3C-SII	223	199	SDA	34.974	3	2	Self	0
Cft2(S)	Cft2(S)	224	266	SDA	34.601	4	2	Self	0
Cft2(S)	Cft2(S)	622	324	SDA	34.393	2	1	Self	0
PAP1	PAP1	112	160	SDA	33.991	3	1	Self	0
Cft2(S)	Cft2(S)	269	231	SDA	33.873	5	4	Self	0
Cft2(S)	Cft2(S)	224	265	SDA	33.826	5	3	Self	0
Cft2(S)	Cft2(S)	392	387	SDA	33.787	3	2	Self	0
CFT1	CFT1	942	987	SDA	33.604	2	2	Self	0
PFS2-3C-SII	PFS2-3C-SII	283	328	SDA	33.597	3	2	Self	0
CFT1	CFT1	942	986	SDA	33.588	3	3	Self	0
CFT1	CFT1	212	207	SDA	33.543	3	3	Self	0
PFS2-3C-SII	PFS2-3C-SII	168	207	SDA	33.459	3	3	Self	0
CFT1	CFT1	264	193	SDA	33.456	2	1	Self	0
CFT1	YTH1	1029	164	SDA	33.358	3	2	Between	0
Cft2(S)	Cft2(S)	633	337	SDA	33.353	3	3	Self	0
CFT1	YTH1	1104	85	SDA	33.16	5	4	Between	0
CFT1	CFT1	943	961	SDA	33.061	2	1	Self	0
YTH1	Cft2(S)	21	224	SDA	32.984	3	3	Between	0
CFT1	YTH1	1104	86	SDA	32.922	6	4	Between	0
CFT1	CFT1	370	368	SDA	32.854	3	3	Self	0
CFT1	YTH1	1028	162	SDA	32.808	2	1	Between	0
PFS2-3C-SII	PFS2-3C-SII	221	239	SDA	32.477	3	1	Self	0
PAP1	PAP1	109	160	SDA	32.453	2	1	Self	0
Cft2(S)	Cft2(S)	625	333	SDA	32.448	2	2	Self	0
CFT1	Cft2(S)	1303	542	SDA	32.445	9	8	Between	0
CFT1	Cft2(S)	108	517	SDA	32.226	4	4	Between	0
CFT1	CFT1	416	492	SDA	32.15	2	2	Self	0
FIP1	FIP1	44	47	SDA	32.115	2	1	Self	0
Cft2(S)	Cft2(S)	224	264	SDA	32.105	4	3	Self	0
CFT1	CFT1	1198	1191	SDA	32.008	3	3	Self	0
CFT1	Cft2(S)	1270	542	SDA	32.007	6	6	Between	0
CFT1	CFT1	974	1011	SDA	31.976	3	3	Self	0
Cft2(S)	Cft2(S)	269	235	SDA	31.817	5	3	Self	0
Cft2(S)	Cft2(S)	399	385	SDA	31.811	2	2	Self	0
FIP1	FIP1	43	47	SDA	31.809	2	1	Self	0
CFT1	CFT1	585	608	SDA	31.774	7	7	Self	0
CFT1	Cft2(S)	1270	678	SDA	31.758	3	3	Between	0
CFT1	CFT1	418	374	SDA	31.74	2	2	Self	0
CFT1	CFT1	941	1002	SDA	31.714	3	2	Self	0
Cft2(S)	Cft2(S)	392	388	SDA	31.698	3	2	Self	0
CFT1	Cft2(S)	1303	544	SDA	31.647	6	6	Between	0
CFT1	CFT1	942	961	SDA	31.493	2	1	Self	0
CFT1	CFT1	537	533	SDA	31.336	3	3	Self	0
PAP1	PAP1	42	34	SDA	31.276	2	1	Self	0
CFT1	CFT1	940	1006	SDA	31.15	3	2	Self	0
PFS2-3C-SII	PFS2-3C-SII	167	208	SDA	31.117	3	3	Self	0
CFT1	CFT1	846	1233	SDA	31.098	3	3	Self	0
PAP1	PAP1	490	392	SDA	30.965	3	3	Self	0
CFT1	CFT1	941	1006	SDA	30.897	3	2	Self	0
PFS2-3C-SII	PFS2-3C-SII	282	240	SDA	30.89	2	1	Self	0
CFT1	Cft2(S)	1278	199	SDA	30.774	2	2	Between	0
PFS2-3C-SII	PFS2-3C-SII	223	195	SDA	30.754	2	1	Self	0
CFT1	CFT1	92	88	SDA	30.533	4	3	Self	0
CFT1	PFS2-3C-SII	972	26	SDA	30.528	3	3	Between	0
CFT1	Cft2(S)	103	518	SDA	30.46	3	3	Between	0
CFT1	CFT1	1197	1188	SDA	30.341	1	1	Self	0
PFS2-3C-SII	PFS2-3C-SII	283	307	SDA	30.05	2	2	Self	0
YTH1	YTH1	64	87	SDA	29.896	3	2	Self	0
PFS2-3C-SII	PFS2-3C-SII	226	196	SDA	29.835	3	2	Self	0
CFT1	CFT1	1271	1330	SDA	29.834	3	3	Self	0
CFT1	YTH1	1029	167	SDA	29.8	3	3	Between	0
Cft2(S)	Cft2(S)	625	324	SDA	29.795	2	2	Self	0
CFT1	CFT1	1013	1010	SDA	29.788	4	4	Self	0
Cft2(S)	Cft2(S)	225	398	SDA	29.697	6	5	Self	0
CFT1	CFT1	848	871	SDA	29.615	2	1	Self	0
CFT1	Cft2(S)	1298	542	SDA	29.541	6	6	Between	0
FIP1	FIP1	44	54	SDA	29.478	2	2	Self	0
YTH1	Cft2(S)	22	224	SDA	29.312	3	3	Between	0
Cft2(S)	Cft2(S)	225	269	SDA	29.201	4	2	Self	0
PFS2-3C-SII	PFS2-3C-SII	396	350	SDA	29.072	3	1	Self	0
CFT1	CFT1	966	1012	SDA	29.032	3	3	Self	0
PAP1	PAP1	489	392	SDA	28.876	2	2	Self	0
PFS2-3C-SII	PFS2-3C-SII	238	241	SDA	28.849	4	4	Self	0
Cft2(S)	Cft2(S)	388	399	SDA	28.825	3	3	Self	0
CFT1	CFT1	911	592	SDA	28.728	5	4	Self	0
PAP1	PAP1	183	144	SDA	28.727	4	4	Self	0
Cft2(S)	Cft2(S)	231	263	SDA	28.701	3	2	Self	0
CFT1	CFT1	353	492	SDA	28.692	1	1	Self	0
PAP1	PAP1	421	502	SDA	28.687	2	2	Self	0
PFS2-3C-SII	PFS2-3C-SII	282	329	SDA	28.657	3	3	Self	0
Cft2(S)	Cft2(S)	606	590	SDA	28.626	3	3	Self	0
PFS2-3C-SII	PFS2-3C-SII	239	218	SDA	28.567	4	3	Self	0
CFT1	CFT1	945	400	SDA	28.554	3	3	Self	0
CFT1	Cft2(S)	1307	543	SDA	28.53	4	4	Between	0
CFT1	CFT1	418	379	SDA	28.473	2	2	Self	0
PFS2-3C-SII	PFS2-3C-SII	177	208	SDA	28.449	4	3	Self	0
CFT1	CFT1	1202	1219	SDA	28.425	2	2	Self	0
Cft2(S)	PFS2-3C-SII	224	180	SDA	28.174	3	3	Between	0
PAP1	PAP1	344	341	SDA	28.17	2	2	Self	0
CFT1	CFT1	644	585	SDA	28.151	4	3	Self	0
CFT1	CFT1	418	497	SDA	28.094	1	1	Self	0
CFT1	YTH1	1029	165	SDA	28.035	3	3	Between	0
CFT1	CFT1	942	992	SDA	28.023	1	1	Self	0
CFT1	YTH1	1104	87	SDA	28.014	4	3	Between	0
CFT1	CFT1	962	1006	SDA	28.001	2	2	Self	0
Cft2(S)	Cft2(S)	395	225	SDA	27.975	6	6	Self	0
CFT1	CFT1	942	990	SDA	27.96	1	1	Self	0
CFT1	YTH1	1198	14	SDA	27.897	2	1	Between	0
CFT1	FIP1	527	147	SDA	27.841	2	1	Between	0
Cft2(S)	Cft2(S)	231	264	SDA	27.692	3	3	Self	0
CFT1	CFT1	597	591	SDA	27.591	2	1	Self	0
CFT1	Cft2(S)	1308	543	SDA	27.573	6	5	Between	0
CFT1	Cft2(S)	1270	514	SDA	27.521	4	3	Between	0
CFT1	CFT1	400	933	SDA	27.492	2	2	Self	0
PFS2-3C-SII	PFS2-3C-SII	221	224	SDA	27.434	3	2	Self	0
MPE1-3C-SII	MPE1-3C-SII	75	56	SDA	27.37	2	1	Self	0
PAP1	PAP1	444	440	SDA	27.351	2	2	Self	0
CFT1	PFS2-3C-SII	974	25	SDA	26.99	2	2	Between	0
Cft2(S)	Cft2(S)	418	387	SDA	26.96	2	1	Self	0
Cft2(S)	Cft2(S)	324	626	SDA	26.889	2	2	Self	0
PAP1	PAP1	485	392	SDA	26.862	2	2	Self	0
CFT1	Cft2(S)	108	520	SDA	26.795	3	3	Between	0
CFT1	CFT1	538	533	SDA	26.785	2	2	Self	0
PFS2-3C-SII	PFS2-3C-SII	173	207	SDA	26.78	2	2	Self	0
CFT1	Cft2(S)	1270	544	SDA	26.551	3	3	Between	0
YTH1	YTH1	54	39	SDA	26.529	2	1	Self	0
CFT1	CFT1	944	403	SDA	26.508	2	2	Self	0
CFT1	PFS2-3C-SII	971	26	SDA	26.499	3	3	Between	0
CFT1	CFT1	1028	1112	SDA	26.456	1	1	Self	0
CFT1	CFT1	1198	1187	SDA	26.405	1	1	Self	0
CFT1	CFT1	943	402	SDA	26.405	1	1	Self	0
CFT1	CFT1	152	224	SDA	26.399	2	2	Self	0
CFT1	CFT1	939	1006	SDA	26.381	2	1	Self	0
CFT1	CFT1	89	71	SDA	26.346	1	1	Self	0
YTH1	YTH1	114	64	SDA	26.338	2	1	Self	0
CFT1	CFT1	962	941	SDA	26.308	2	2	Self	0
PAP1	PAP1	147	128	SDA	26.141	1	1	Self	0
Cft2(S)	Cft2(S)	225	396	SDA	26.117	5	5	Self	0
FIP1	FIP1	152	147	SDA	26.061	1	1	Self	0
CFT1	YTH1	1029	161	SDA	26.017	2	2	Between	0
CFT1	CFT1	526	1357	SDA	25.94	2	2	Self	0
CFT1	CFT1	224	266	SDA	25.867	2	1	Self	0
CFT1	YTH1	1029	166	SDA	25.849	2	2	Between	0
Cft2(S)	Cft2(S)	234	269	SDA	25.811	4	3	Self	0
Cft2(S)	Cft2(S)	224	398	SDA	25.793	5	4	Self	0
YTH1	YTH1	99	103	SDA	25.75	3	3	Self	0
Cft2(S)	Cft2(S)	392	382	SDA	25.75	2	1	Self	0
CFT1	YTH1	1030	166	SDA	25.749	2	2	Between	0
PAP1	PAP1	112	162	SDA	25.551	3	3	Self	0
CFT1	YTH1	1104	88	SDA	25.354	3	3	Between	0
PAP1	PAP1	70	67	SDA	25.336	4	4	Self	0
CFT1	CFT1	910	592	SDA	25.282	2	2	Self	0
CFT1	CFT1	909	593	SDA	25.254	3	3	Self	0
CFT1	CFT1	841	1238	SDA	25.248	1	1	Self	0
CFT1	FIP1	591	147	SDA	25.233	2	1	Between	0
PFS2-3C-SII	PFS2-3C-SII	455	464	SDA	25.233	2	2	Self	0
CFT1	CFT1	943	398	SDA	25.201	2	2	Self	0
CFT1	Cft2(S)	1274	533	SDA	25.198	2	2	Between	0
CFT1	YTH1	1028	163	SDA	25.194	1	1	Between	0
FIP1	FIP1	167	188	SDA	25.177	2	2	Self	0
PFS2-3C-SII	PFS2-3C-SII	189	207	SDA	25.155	2	2	Self	0
PAP1	PAP1	290	59	SDA	25.153	3	2	Self	0
CFT1	CFT1	1201	1219	SDA	25.11	2	2	Self	0
CFT1	CFT1	1325	1322	SDA	25.104	2	1	Self	0
PAP1	PAP1	112	164	SDA	25.081	1	1	Self	0
CFT1	CFT1	1265	1234	SDA	25.079	2	1	Self	0
PFS2-3C-SII	PFS2-3C-SII	455	457	SDA	25.074	1	1	Self	0
FIP1	FIP1	30	47	SDA	25.043	2	2	Self	0
CFT1	CFT1	224	268	SDA	25.022	2	1	Self	0
Cft2(S)	Cft2(S)	617	324	SDA	24.987	2	2	Self	0
CFT1	CFT1	943	998	SDA	24.963	2	1	Self	0
PAP1	PAP1	69	67	SDA	24.925	4	3	Self	0
CFT1	CFT1	380	414	SDA	24.876	1	1	Self	0
CFT1	CFT1	942	405	SDA	24.858	2	1	Self	0
CFT1	CFT1	940	962	SDA	24.826	2	2	Self	0
CFT1	CFT1	944	400	SDA	24.747	2	2	Self	0
CFT1	Cft2(S)	1278	213	SDA	24.665	1	1	Between	0
CFT1	CFT1	845	1233	SDA	24.655	1	1	Self	0
CFT1	PAP1	706	289	SDA	24.61	2	2	Between	0
Cft2(S)	Cft2(S)	430	424	SDA	24.509	3	2	Self	0
CFT1	CFT1	945	960	SDA	24.301	2	2	Self	0
CFT1	YTH1	1030	162	SDA	24.278	2	2	Between	0
PFS2-3C-SII	PFS2-3C-SII	325	283	SDA	24.179	2	2	Self	0
CFT1	CFT1	353	489	SDA	24.126	1	1	Self	0
CFT1	YTH1	1030	164	SDA	24.116	2	2	Between	0
YTH1	YTH1	162	123	SDA	24.079	1	1	Self	0
YTH1	YTH1	54	162	SDA	24.057	2	2	Self	0
CFT1	CFT1	1198	1182	SDA	24.045	1	1	Self	0
CFT1	PAP1	702	290	SDA	24.041	2	2	Between	0
CFT1	CFT1	845	1234	SDA	24.038	1	1	Self	0
CFT1	CFT1	418	489	SDA	23.996	1	1	Self	0
CFT1	CFT1	418	490	SDA	23.94	1	1	Self	0
CFT1	CFT1	1198	1185	SDA	23.921	1	1	Self	0
CFT1	CFT1	111	207	SDA	23.886	1	1	Self	0
CFT1	CFT1	943	960	SDA	23.868	1	1	Self	0
CFT1	CFT1	1201	1216	SDA	23.811	2	2	Self	0
Cft2(S)	Cft2(S)	430	423	SDA	23.806	2	2	Self	0
CFT1	CFT1	943	405	SDA	23.802	2	2	Self	0
Cft2(S)	Cft2(S)	321	294	SDA	23.798	2	2	Self	0
CFT1	CFT1	908	589	SDA	23.765	2	2	Self	0
PFS2-3C-SII	PFS2-3C-SII	223	240	SDA	23.729	3	2	Self	0
Cft2(S)	Cft2(S)	616	653	SDA	23.724	1	1	Self	0
CFT1	CFT1	420	445	SDA	23.694	2	2	Self	0
CFT1	CFT1	966	1010	SDA	23.556	1	1	Self	0
CFT1	CFT1	607	601	SDA	23.464	2	2	Self	0
CFT1	CFT1	943	987	SDA	23.45	1	1	Self	0
Cft2(S)	Cft2(S)	397	225	SDA	23.43	3	3	Self	0
CFT1	CFT1	968	1011	SDA	23.416	2	1	Self	0
PAP1	PAP1	183	138	SDA	23.402	1	1	Self	0
CFT1	CFT1	971	1011	SDA	23.39	1	1	Self	0
FIP1	FIP1	137	128	SDA	23.325	1	1	Self	0
CFT1	YTH1	1028	170	SDA	23.324	2	2	Between	0
PFS2-3C-SII	PFS2-3C-SII	223	196	SDA	23.286	1	1	Self	0
CFT1	CFT1	440	380	SDA	23.278	1	1	Self	0
Cft2(S)	Cft2(S)	675	207	SDA	23.247	1	1	Self	0
CFT1	Cft2(S)	1330	388	SDA	23.231	2	1	Between	0
CFT1	CFT1	353	490	SDA	23.224	1	1	Self	0
CFT1	CFT1	112	205	SDA	23.22	1	1	Self	0
CFT1	FIP1	909	135	SDA	23.208	1	1	Between	0
Cft2(S)	Cft2(S)	321	324	SDA	23.18	2	1	Self	0
Cft2(S)	Cft2(S)	380	376	SDA	23.171	2	2	Self	0
Cft2(S)	Cft2(S)	615	321	SDA	23.171	2	1	Self	0
CFT1	CFT1	647	585	SDA	23.148	3	3	Self	0
PFS2-3C-SII	PFS2-3C-SII	210	173	SDA	23.099	1	1	Self	0
CFT1	CFT1	991	945	SDA	23.047	2	2	Self	0
YTH1	YTH1	177	123	SDA	22.998	1	1	Self	0
CFT1	Cft2(S)	1302	543	SDA	22.983	3	3	Between	0
CFT1	CFT1	155	224	SDA	22.952	1	1	Self	0
CFT1	CFT1	591	570	SDA	22.948	2	1	Self	0
CFT1	Cft2(S)	1288	678	SDA	22.943	2	1	Between	0
YTH1	YTH1	163	64	SDA	22.942	1	1	Self	0
Cft2(S)	Cft2(S)	317	294	SDA	22.935	2	2	Self	0
CFT1	PFS2-3C-SII	973	26	SDA	22.919	2	2	Between	0
Cft2(S)	Cft2(S)	397	224	SDA	22.916	3	3	Self	0
PFS2-3C-SII	PFS2-3C-SII	177	169	SDA	22.904	2	2	Self	0
Cft2(S)	Cft2(S)	395	224	SDA	22.896	4	4	Self	0
CFT1	CFT1	941	994	SDA	22.854	1	1	Self	0
CFT1	CFT1	112	208	SDA	22.837	1	1	Self	0
Cft2(S)	Cft2(S)	293	295	SDA	22.799	2	2	Self	0
CFT1	CFT1	585	611	SDA	22.75	4	3	Self	0
CFT1	CFT1	379	326	SDA	22.682	2	2	Self	0
CFT1	Cft2(S)	1300	543	SDA	22.675	3	3	Between	0
CFT1	CFT1	908	594	SDA	22.666	3	3	Self	0
PAP1	PAP1	97	215	SDA	22.618	1	1	Self	0
PAP1	PAP1	290	58	SDA	22.615	2	1	Self	0
PAP1	PAP1	34	43	SDA	22.609	1	1	Self	0
Cft2(S)	Cft2(S)	127	117	SDA	22.607	1	1	Self	0
CFT1	PFS2-3C-SII	112	295	SDA	22.561	2	2	Between	0
CFT1	CFT1	968	1013	SDA	22.534	2	2	Self	0
Cft2(S)	Cft2(S)	616	323	SDA	22.53	1	1	Self	0
CFT1	CFT1	908	593	SDA	22.446	2	2	Self	0
CFT1	PFS2-3C-SII	112	297	SDA	22.401	2	2	Between	0
YTH1	YTH1	111	64	SDA	22.389	2	2	Self	0
CFT1	CFT1	184	162	SDA	22.352	1	1	Self	0
PAP1	FIP1	292	147	SDA	22.337	2	1	Between	0
CFT1	YTH1	1104	84	SDA	22.335	2	2	Between	0
PAP1	PAP1	344	337	SDA	22.311	1	1	Self	0
PAP1	PAP1	109	181	SDA	22.295	3	2	Self	0
CFT1	Cft2(S)	1306	543	SDA	22.253	4	4	Between	0
CFT1	Cft2(S)	1287	677	SDA	22.243	1	1	Between	0
YTH1	YTH1	116	64	SDA	22.243	3	3	Self	0
Cft2(S)	Cft2(S)	619	319	SDA	22.19	1	1	Self	0
CFT1	YTH1	1193	14	SDA	22.187	1	1	Between	0
FIP1	FIP1	168	157	SDA	22.154	2	2	Self	0
CFT1	YTH1	1198	16	SDA	22.09	2	1	Between	0
PAP1	PAP1	215	36	SDA	22.013	1	1	Self	0
PAP1	PAP1	183	115	SDA	22	1	1	Self	0
CFT1	CFT1	47	505	SDA	21.99	1	1	Self	0
CFT1	CFT1	848	781	SDA	21.929	1	1	Self	0
PFS2-3C-SII	PFS2-3C-SII	224	197	SDA	21.915	1	1	Self	0
Cft2(S)	Cft2(S)	232	269	SDA	21.9	2	2	Self	0
CFT1	CFT1	391	445	SDA	21.862	2	2	Self	0
PAP1	PAP1	109	162	SDA	21.861	2	1	Self	0
PFS2-3C-SII	PFS2-3C-SII	282	243	SDA	21.85	1	1	Self	0
CFT1	YTH1	1205	14	SDA	21.809	1	1	Between	0
CFT1	CFT1	601	586	SDA	21.792	4	4	Self	0
Cft2(S)	Cft2(S)	233	267	SDA	21.704	2	1	Self	0
YTH1	FIP1	54	147	SDA	21.686	2	1	Between	0
Cft2(S)	Cft2(S)	633	294	SDA	21.662	1	1	Self	0
Cft2(S)	Cft2(S)	224	263	SDA	21.642	3	2	Self	0
CFT1	YTH1	1029	170	SDA	21.596	2	2	Between	0
CFT1	Cft2(S)	107	518	SDA	21.566	1	1	Between	0
YTH1	YTH1	112	64	SDA	21.525	1	1	Self	0
CFT1	CFT1	1330	1269	SDA	21.49	2	2	Self	0
CFT1	CFT1	962	1005	SDA	21.446	1	1	Self	0
YTH1	YTH1	112	66	SDA	21.417	1	1	Self	0
Cft2(S)	Cft2(S)	620	324	SDA	21.382	1	1	Self	0
CFT1	Cft2(S)	1268	678	SDA	21.36	2	2	Between	0
PAP1	PAP1	44	34	SDA	21.358	1	1	Self	0
CFT1	Cft2(S)	1271	678	SDA	21.338	2	2	Between	0
Cft2(S)	Cft2(S)	618	324	SDA	21.309	1	1	Self	0
CFT1	Cft2(S)	1278	678	SDA	21.295	2	2	Between	0
PAP1	PAP1	343	341	SDA	21.293	1	1	Self	0
PAP1	FIP1	290	147	SDA	21.278	1	1	Between	0
CFT1	CFT1	381	418	SDA	21.277	1	1	Self	0
PFS2-3C-SII	PFS2-3C-SII	282	308	SDA	21.259	1	1	Self	0
Cft2(S)	Cft2(S)	686	695	SDA	21.194	2	2	Self	0
CFT1	CFT1	1217	1202	SDA	21.187	2	2	Self	0
CFT1	CFT1	941	946	SDA	21.185	2	2	Self	0
PAP1	PAP1	406	522	SDA	21.136	1	1	Self	0
PFS2-3C-SII	PFS2-3C-SII	207	178	SDA	21.108	1	1	Self	0
PFS2-3C-SII	PFS2-3C-SII	170	212	SDA	21.091	2	2	Self	0
CFT1	PFS2-3C-SII	972	25	SDA	21.057	1	1	Between	0
PAP1	PAP1	323	320	SDA	21.043	1	1	Self	0
YTH1	YTH1	162	64	SDA	21.03	1	1	Self	0
Cft2(S)	Cft2(S)	629	333	SDA	21.014	1	1	Self	0
Cft2(S)	PFS2-3C-SII	224	176	SDA	20.962	2	2	Between	0
FIP1	FIP1	163	215	SDA	20.935	1	1	Self	0
Cft2(S)	Cft2(S)	651	654	SDA	20.908	1	1	Self	0
Cft2(S)	Cft2(S)	633	333	SDA	20.906	1	1	Self	0
PFS2-3C-SII	PFS2-3C-SII	220	239	SDA	20.83	1	1	Self	0
CFT1	CFT1	910	593	SDA	20.829	2	2	Self	0
CFT1	YTH1	1206	13	SDA	20.825	1	1	Between	0
PFS2-3C-SII	PFS2-3C-SII	296	307	SDA	20.821	3	3	Self	0
CFT1	CFT1	942	998	SDA	20.81	1	1	Self	0
CFT1	PAP1	701	290	SDA	20.81	1	1	Between	0
MPE1-3C-SII	MPE1-3C-SII	75	55	SDA	20.808	1	1	Self	0
PFS2-3C-SII	PFS2-3C-SII	239	219	SDA	20.806	1	1	Self	0
CFT1	YTH1	1106	87	SDA	20.801	2	2	Between	0
Cft2(S)	Cft2(S)	233	263	SDA	20.795	2	2	Self	0
CFT1	Cft2(S)	1303	545	SDA	20.78	3	3	Between	0
PAP1	PAP1	448	440	SDA	20.778	1	1	Self	0
CFT1	Cft2(S)	1270	512	SDA	20.775	3	3	Between	0
CFT1	CFT1	1235	1357	SDA	20.763	1	1	Self	0
PFS2-3C-SII	PFS2-3C-SII	171	207	SDA	20.763	2	2	Self	0
PAP1	FIP1	480	111	SDA	20.741	1	1	Between	0
CFT1	Cft2(S)	1277	533	SDA	20.732	1	1	Between	0
Cft2(S)	Cft2(S)	678	207	SDA	20.727	1	1	Self	0
CFT1	CFT1	941	986	SDA	20.724	1	1	Self	0
CFT1	CFT1	1195	1184	SDA	20.717	1	1	Self	0
CFT1	Cft2(S)	1269	533	SDA	20.711	2	2	Between	0
CFT1	Cft2(S)	1277	678	SDA	20.696	1	1	Between	0
PAP1	PAP1	34	39	SDA	20.588	1	1	Self	0
CFT1	Cft2(S)	1279	678	SDA	20.574	2	2	Between	0
MPE1-3C-SII	MPE1-3C-SII	75	58	SDA	20.538	1	1	Self	0
PAP1	FIP1	509	102	SDA	20.53	1	1	Between	0
Cft2(S)	Cft2(S)	631	294	SDA	20.511	1	1	Self	0
CFT1	CFT1	350	355	SDA	20.509	2	2	Self	0
CFT1	CFT1	1328	1270	SDA	20.502	2	2	Self	0
PAP1	PAP1	34	50	SDA	20.481	1	1	Self	0
CFT1	CFT1	943	401	SDA	20.477	1	1	Self	0
CFT1	CFT1	908	1357	SDA	20.453	2	2	Self	0
Cft2(S)	Cft2(S)	630	324	SDA	20.373	2	2	Self	0
CFT1	CFT1	224	267	SDA	20.371	1	1	Self	0
CFT1	CFT1	445	418	SDA	20.371	1	1	Self	0
PAP1	FIP1	507	102	SDA	20.331	1	1	Between	0
CFT1	CFT1	943	396	SDA	20.312	2	2	Self	0
MPE1-3C-SII	MPE1-3C-SII	75	61	SDA	20.274	1	1	Self	0
CFT1	CFT1	1234	1357	SDA	20.271	1	1	Self	0
CFT1	CFT1	943	399	SDA	20.214	2	2	Self	0
CFT1	CFT1	405	933	SDA	20.151	1	1	Self	0
PAP1	FIP1	483	121	SDA	20.143	1	1	Between	0
CFT1	Cft2(S)	1286	678	SDA	20.135	1	1	Between	0
Cft2(S)	Cft2(S)	678	204	SDA	20.125	1	1	Self	0
PAP1	PAP1	484	392	SDA	20.101	1	1	Self	0
PFS2-3C-SII	PFS2-3C-SII	283	309	SDA	20.069	1	1	Self	0
CFT1	CFT1	908	592	SDA	20.022	3	2	Self	0
PFS2-3C-SII	PFS2-3C-SII	224	195	SDA	20.018	1	1	Self	0
CFT1	CFT1	184	156	SDA	19.964	1	1	Self	0
Cft2(S)	Cft2(S)	633	332	SDA	19.958	2	2	Self	0
CFT1	CFT1	943	400	SDA	19.922	1	1	Self	0
CFT1	CFT1	943	992	SDA	19.92	1	1	Self	0
Cft2(S)	Cft2(S)	418	421	SDA	19.906	1	1	Self	0
Cft2(S)	Cft2(S)	675	206	SDA	19.876	1	1	Self	0
CFT1	CFT1	1198	1190	SDA	19.859	2	2	Self	0
CFT1	CFT1	376	418	SDA	19.821	1	1	Self	0
PAP1	PAP1	292	59	SDA	19.804	3	3	Self	0
Cft2(S)	Cft2(S)	619	323	SDA	19.802	1	1	Self	0
Cft2(S)	Cft2(S)	677	200	SDA	19.792	1	1	Self	0
CFT1	CFT1	109	112	SDA	19.785	1	1	Self	0
CFT1	Cft2(S)	1286	533	SDA	19.77	1	1	Between	0
YTH1	YTH1	54	35	SDA	19.754	1	1	Self	0
PAP1	FIP1	384	139	SDA	19.744	1	1	Between	0
PAP1	PAP1	454	440	SDA	19.704	1	1	Self	0
CFT1	CFT1	378	418	SDA	19.695	1	1	Self	0
PAP1	YTH1	385	207	SDA	19.686	1	1	Between	0
CFT1	Cft2(S)	1332	512	SDA	19.647	3	3	Between	0
CFT1	CFT1	1202	1222	SDA	19.635	2	1	Self	0
CFT1	CFT1	421	374	SDA	19.623	1	1	Self	0
CFT1	CFT1	1027	1112	SDA	19.604	1	1	Self	0
PAP1	PAP1	69	65	SDA	19.598	3	3	Self	0
Cft2(S)	Cft2(S)	617	321	SDA	19.591	1	1	Self	0
PAP1	PAP1	491	392	SDA	19.56	1	1	Self	0
CFT1	CFT1	943	996	SDA	19.557	1	1	Self	0
Cft2(S)	Cft2(S)	622	321	SDA	19.554	1	1	Self	0
PFS2-3C-SII	PFS2-3C-SII	207	183	SDA	19.553	1	1	Self	0
PFS2-3C-SII	PFS2-3C-SII	177	206	SDA	19.53	2	2	Self	0
CFT1	CFT1	380	325	SDA	19.521	1	1	Self	0
YTH1	YTH1	110	64	SDA	19.52	2	2	Self	0
Cft2(S)	Cft2(S)	265	231	SDA	19.517	1	1	Self	0
Cft2(S)	Cft2(S)	631	324	SDA	19.436	1	1	Self	0
YTH1	YTH1	54	28	SDA	19.367	1	1	Self	0
CFT1	CFT1	725	723	SDA	19.347	1	1	Self	0
FIP1	FIP1	147	126	SDA	19.302	1	1	Self	0
CFT1	PFS2-3C-SII	974	26	SDA	19.285	2	2	Between	0
PAP1	PAP1	34	45	SDA	19.274	1	1	Self	0
CFT1	CFT1	404	933	SDA	19.247	2	1	Self	0
CFT1	PFS2-3C-SII	971	25	SDA	19.239	1	1	Between	0
CFT1	CFT1	156	224	SDA	19.215	1	1	Self	0
CFT1	YTH1	1029	169	SDA	19.215	1	1	Between	0
CFT1	Cft2(S)	1270	511	SDA	19.203	2	2	Between	0
CFT1	PAP1	600	322	SDA	19.17	1	1	Between	0
PAP1	PAP1	215	45	SDA	19.157	1	1	Self	0
Cft2(S)	Cft2(S)	425	411	SDA	19.139	2	2	Self	0
CFT1	CFT1	1014	962	SDA	19.135	1	1	Self	0
CFT1	CFT1	943	404	SDA	19.107	2	2	Self	0
PAP1	FIP1	385	147	SDA	19.083	1	1	Between	0
PFS2-3C-SII	PFS2-3C-SII	216	240	SDA	19.06	2	2	Self	0
PAP1	PAP1	421	509	SDA	19.055	1	1	Self	0
CFT1	CFT1	911	589	SDA	19.025	2	2	Self	0
CFT1	FIP1	909	125	SDA	18.984	1	1	Between	0
PAP1	PAP1	407	526	SDA	18.979	1	1	Self	0
FIP1	FIP1	112	107	SDA	18.976	2	2	Self	0
PFS2-3C-SII	PFS2-3C-SII	392	350	SDA	18.968	1	1	Self	0
PAP1	PAP1	376	379	SDA	18.965	2	2	Self	0
CFT1	PFS2-3C-SII	114	296	SDA	18.933	2	2	Between	0
PAP1	PAP1	98	215	SDA	18.926	1	1	Self	0
PAP1	PAP1	151	145	SDA	18.885	1	1	Self	0
CFT1	CFT1	911	594	SDA	18.817	2	2	Self	0
PFS2-3C-SII	PFS2-3C-SII	282	306	SDA	18.813	1	1	Self	0
Cft2(S)	Cft2(S)	697	686	SDA	18.803	2	2	Self	0
FIP1	FIP1	112	109	SDA	18.798	1	1	Self	0
FIP1	FIP1	44	59	SDA	18.778	2	2	Self	0
CFT1	CFT1	264	224	SDA	18.718	1	1	Self	0
CFT1	CFT1	911	570	SDA	18.706	1	1	Self	0
CFT1	CFT1	1203	1217	SDA	18.65	2	2	Self	0
Cft2(S)	Cft2(S)	629	294	SDA	18.649	1	1	Self	0
PAP1	PAP1	109	183	SDA	18.637	1	1	Self	0
CFT1	YTH1	1027	162	SDA	18.616	1	1	Between	0
CFT1	CFT1	1010	962	SDA	18.469	2	2	Self	0
Cft2(S)	Cft2(S)	616	324	SDA	18.459	1	1	Self	0
PAP1	PAP1	215	38	SDA	18.439	1	1	Self	0
CFT1	Cft2(S)	1270	513	SDA	18.434	2	2	Between	0
CFT1	CFT1	1357	531	SDA	18.394	1	1	Self	0
Cft2(S)	Cft2(S)	384	400	SDA	18.371	1	1	Self	0
PAP1	PAP1	407	385	SDA	18.36	1	1	Self	0
Cft2(S)	Cft2(S)	224	269	SDA	18.344	1	1	Self	0
CFT1	CFT1	264	195	SDA	18.329	1	1	Self	0
PFS2-3C-SII	PFS2-3C-SII	172	207	SDA	18.321	2	2	Self	0
CFT1	PFS2-3C-SII	111	296	SDA	18.294	2	2	Between	0
CFT1	CFT1	204	112	SDA	18.272	1	1	Self	0
Cft2(S)	Cft2(S)	422	428	SDA	18.258	1	1	Self	0
Cft2(S)	PFS2-3C-SII	678	396	SDA	18.257	1	1	Between	0
PFS2-3C-SII	PFS2-3C-SII	296	311	SDA	18.251	3	3	Self	0
PFS2-3C-SII	PFS2-3C-SII	224	200	SDA	18.236	1	1	Self	0
CFT1	Cft2(S)	1273	678	SDA	18.229	1	1	Between	0
Cft2(S)	PFS2-3C-SII	225	180	SDA	18.193	2	2	Between	0
Cft2(S)	Cft2(S)	392	381	SDA	18.173	1	1	Self	0
CFT1	Cft2(S)	1330	513	SDA	18.166	2	1	Between	0
CFT1	PAP1	505	290	SDA	18.136	1	1	Between	0
PAP1	PAP1	102	183	SDA	18.124	1	1	Self	0
PAP1	PAP1	203	23	SDA	18.109	1	1	Self	0
PFS2-3C-SII	PFS2-3C-SII	207	169	SDA	17.991	2	2	Self	0
CFT1	CFT1	585	609	SDA	17.984	2	2	Self	0
Cft2(S)	Cft2(S)	398	400	SDA	17.98	1	1	Self	0
Cft2(S)	Cft2(S)	463	444	SDA	17.95	1	1	Self	0
PFS2-3C-SII	PFS2-3C-SII	170	207	SDA	17.922	2	2	Self	0
CFT1	Cft2(S)	1305	543	SDA	17.865	3	3	Between	0
Cft2(S)	Cft2(S)	386	399	SDA	17.856	1	1	Self	0
CFT1	CFT1	112	207	SDA	17.852	1	1	Self	0
PAP1	PAP1	183	114	SDA	17.844	1	1	Self	0
CFT1	CFT1	353	493	SDA	17.843	1	1	Self	0
MPE1-3C-SII	MPE1-3C-SII	129	93	SDA	17.837	1	1	Self	0
PFS2-3C-SII	PFS2-3C-SII	350	355	SDA	17.822	1	1	Self	0
PAP1	PAP1	413	399	SDA	17.818	1	1	Self	0
CFT1	CFT1	112	206	SDA	17.814	1	1	Self	0
CFT1	PAP1	709	290	SDA	17.79	1	1	Between	0
PAP1	PAP1	93	215	SDA	17.766	1	1	Self	0
CFT1	FIP1	527	137	SDA	17.739	1	1	Between	0
PFS2-3C-SII	PFS2-3C-SII	226	282	SDA	17.736	1	1	Self	0
CFT1	CFT1	1268	1330	SDA	17.708	1	1	Self	0
YTH1	YTH1	119	64	SDA	17.707	1	1	Self	0
PAP1	PAP1	111	70	SDA	17.702	1	1	Self	0
Cft2(S)	Cft2(S)	400	385	SDA	17.699	1	1	Self	0
MPE1-3C-SII	MPE1-3C-SII	60	90	SDA	17.698	1	1	Self	0
YTH1	YTH1	108	64	SDA	17.693	1	1	Self	0
CFT1	CFT1	1270	1329	SDA	17.677	2	2	Self	0
CFT1	Cft2(S)	108	518	SDA	17.65	1	1	Between	0
Cft2(S)	Cft2(S)	418	431	SDA	17.647	2	2	Self	0
YTH1	YTH1	63	87	SDA	17.631	1	1	Self	0
CFT1	CFT1	1357	911	SDA	17.613	1	1	Self	0
Cft2(S)	Cft2(S)	360	363	SDA	17.611	1	1	Self	0
CFT1	CFT1	379	325	SDA	17.604	1	1	Self	0
CFT1	CFT1	847	1238	SDA	17.584	1	1	Self	0
CFT1	CFT1	119	406	SDA	17.524	1	1	Self	0
PAP1	PAP1	343	333	SDA	17.519	1	1	Self	0
Cft2(S)	Cft2(S)	678	215	SDA	17.484	1	1	Self	0
CFT1	CFT1	942	991	SDA	17.483	1	1	Self	0
PFS2-3C-SII	PFS2-3C-SII	224	240	SDA	17.464	2	2	Self	0
CFT1	Cft2(S)	1270	541	SDA	17.459	2	2	Between	0
CFT1	CFT1	962	939	SDA	17.426	2	2	Self	0
CFT1	CFT1	1357	907	SDA	17.411	1	1	Self	0
CFT1	CFT1	840	1240	SDA	17.408	1	1	Self	0
CFT1	Cft2(S)	1288	533	SDA	17.408	1	1	Between	0
CFT1	CFT1	942	399	SDA	17.405	2	2	Self	0
CFT1	CFT1	940	1002	SDA	17.398	1	1	Self	0
Cft2(S)	Cft2(S)	627	324	SDA	17.396	1	1	Self	0
Cft2(S)	Cft2(S)	623	321	SDA	17.392	1	1	Self	0
YTH1	FIP1	54	137	SDA	17.387	1	1	Between	0
CFT1	CFT1	1266	848	SDA	17.351	1	1	Self	0
PFS2-3C-SII	PFS2-3C-SII	223	201	SDA	17.337	1	1	Self	0
CFT1	CFT1	944	991	SDA	17.334	1	1	Self	0
CFT1	CFT1	940	400	SDA	17.307	1	1	Self	0
CFT1	CFT1	909	590	SDA	17.245	2	2	Self	0
CFT1	CFT1	609	597	SDA	17.231	1	1	Self	0
CFT1	FIP1	911	127	SDA	17.23	1	1	Between	0
CFT1	CFT1	403	945	SDA	17.203	2	2	Self	0
CFT1	CFT1	1009	962	SDA	17.201	1	1	Self	0
CFT1	CFT1	523	1357	SDA	17.159	1	1	Self	0
CFT1	Cft2(S)	1313	543	SDA	17.153	3	3	Between	0
CFT1	CFT1	942	403	SDA	17.15	1	1	Self	0
Cft2(S)	Cft2(S)	224	262	SDA	17.131	1	1	Self	0
CFT1	CFT1	1330	1323	SDA	17.116	2	2	Self	0
Cft2(S)	Cft2(S)	629	334	SDA	17.1	1	1	Self	0
Cft2(S)	PFS2-3C-SII	677	171	SDA	17.086	1	1	Between	0
PFS2-3C-SII	PFS2-3C-SII	224	220	SDA	17.058	2	2	Self	0
CFT1	CFT1	942	981	SDA	17.055	1	1	Self	0
CFT1	CFT1	264	194	SDA	17.042	1	1	Self	0
CFT1	YTH1	1107	87	SDA	17.038	3	2	Between	0
CFT1	Cft2(S)	1269	678	SDA	17.03	1	1	Between	0
PAP1	PAP1	215	40	SDA	17.018	1	1	Self	0
PAP1	FIP1	477	121	SDA	17.012	1	1	Between	0
Cft2(S)	Cft2(S)	269	327	SDA	16.999	3	2	Self	0
CFT1	CFT1	966	1013	SDA	16.982	1	1	Self	0
CFT1	CFT1	609	601	SDA	16.979	1	1	Self	0
Cft2(S)	Cft2(S)	321	653	SDA	16.973	1	1	Self	0
PAP1	PAP1	498	385	SDA	16.971	1	1	Self	0
CFT1	CFT1	942	404	SDA	16.952	1	1	Self	0
CFT1	YTH1	1263	14	SDA	16.949	1	1	Between	0
Cft2(S)	Cft2(S)	422	429	SDA	16.937	1	1	Self	0
CFT1	CFT1	1357	519	SDA	16.933	1	1	Self	0
PFS2-3C-SII	PFS2-3C-SII	281	324	SDA	16.93	1	1	Self	0
CFT1	CFT1	945	1006	SDA	16.927	1	1	Self	0
Cft2(S)	Cft2(S)	387	399	SDA	16.915	1	1	Self	0
PAP1	FIP1	292	137	SDA	16.893	1	1	Between	0
PAP1	PAP1	112	181	SDA	16.89	1	1	Self	0
PAP1	PAP1	109	184	SDA	16.89	1	1	Self	0
Cft2(S)	Cft2(S)	418	398	SDA	16.865	1	1	Self	0
Cft2(S)	Cft2(S)	713	701	SDA	16.854	1	1	Self	0
YTH1	FIP1	54	139	SDA	16.821	1	1	Between	0
Cft2(S)	Cft2(S)	625	321	SDA	16.813	1	1	Self	0
Cft2(S)	Cft2(S)	388	400	SDA	16.812	1	1	Self	0
CFT1	Cft2(S)	1298	544	SDA	16.802	2	2	Between	0
Cft2(S)	Cft2(S)	272	269	SDA	16.797	1	1	Self	0
CFT1	CFT1	1198	1183	SDA	16.781	1	1	Self	0
CFT1	YTH1	1028	164	SDA	16.754	1	1	Between	0
PAP1	YTH1	385	208	SDA	16.712	1	1	Between	0
CFT1	CFT1	962	1002	SDA	16.71	1	1	Self	0
YTH1	YTH1	89	76	SDA	16.699	1	1	Self	0
PAP1	PAP1	53	47	SDA	16.67	1	1	Self	0
CFT1	FIP1	911	103	SDA	16.626	1	1	Between	0
CFT1	CFT1	381	325	SDA	16.597	1	1	Self	0
CFT1	Cft2(S)	1330	505	SDA	16.555	1	1	Between	0
YTH1	YTH1	64	84	SDA	16.55	1	1	Self	0
Cft2(S)	Cft2(S)	425	637	SDA	16.537	1	1	Self	0
Cft2(S)	Cft2(S)	624	337	SDA	16.533	1	1	Self	0
CFT1	CFT1	979	945	SDA	16.516	1	1	Self	0
CFT1	CFT1	566	527	SDA	16.479	1	1	Self	0
CFT1	CFT1	601	585	SDA	16.467	1	1	Self	0
CFT1	CFT1	944	960	SDA	16.466	1	1	Self	0
YTH1	FIP1	54	151	SDA	16.463	1	1	Between	0
CFT1	CFT1	174	176	SDA	16.449	1	1	Self	0
Cft2(S)	PFS2-3C-SII	675	348	SDA	16.423	1	1	Between	0
PFS2-3C-SII	PFS2-3C-SII	238	242	SDA	16.42	1	1	Self	0
Cft2(S)	Cft2(S)	412	418	SDA	16.414	1	1	Self	0
Cft2(S)	PFS2-3C-SII	463	210	SDA	16.402	1	1	Between	0
Cft2(S)	Cft2(S)	319	294	SDA	16.4	1	1	Self	0
Cft2(S)	Cft2(S)	233	266	SDA	16.379	2	2	Self	0
PAP1	PAP1	407	383	SDA	16.361	1	1	Self	0
YTH1	FIP1	54	135	SDA	16.288	1	1	Between	0
CFT1	CFT1	119	409	SDA	16.28	1	1	Self	0
PAP1	FIP1	485	108	SDA	16.27	1	1	Between	0
CFT1	CFT1	959	945	SDA	16.264	2	2	Self	0
Cft2(S)	Cft2(S)	418	420	SDA	16.238	1	1	Self	0
Cft2(S)	PFS2-3C-SII	225	176	SDA	16.238	1	1	Between	0
CFT1	CFT1	1194	1188	SDA	16.194	1	1	Self	0
Cft2(S)	PFS2-3C-SII	678	178	SDA	16.161	1	1	Between	0
PAP1	PAP1	425	503	SDA	16.152	1	1	Self	0
CFT1	CFT1	158	189	SDA	16.104	1	1	Self	0
CFT1	CFT1	441	418	SDA	16.1	1	1	Self	0
Cft2(S)	Cft2(S)	688	684	SDA	16.092	1	1	Self	0
Cft2(S)	Cft2(S)	320	294	SDA	16.077	1	1	Self	0
CFT1	CFT1	942	994	SDA	16.057	1	1	Self	0
CFT1	CFT1	184	160	SDA	16.057	1	1	Self	0
Cft2(S)	PFS2-3C-SII	576	178	SDA	16.054	2	2	Between	0
Cft2(S)	Cft2(S)	318	294	SDA	15.977	1	1	Self	0
CFT1	YTH1	1208	13	SDA	15.976	1	1	Between	0
CFT1	FIP1	609	147	SDA	15.963	2	2	Between	0
CFT1	Cft2(S)	1287	533	SDA	15.95	1	1	Between	0
CFT1	Cft2(S)	108	516	SDA	15.946	1	1	Between	0
CFT1	Cft2(S)	1264	701	SDA	15.931	2	2	Between	0
YTH1	YTH1	54	32	SDA	15.922	1	1	Self	0
CFT1	CFT1	656	652	SDA	15.921	1	1	Self	0
CFT1	Cft2(S)	108	519	SDA	15.918	1	1	Between	0
Cft2(S)	Cft2(S)	422	430	SDA	15.908	1	1	Self	0
CFT1	CFT1	910	594	SDA	15.897	1	1	Self	0
PAP1	PAP1	155	145	SDA	15.801	1	1	Self	0
Cft2(S)	Cft2(S)	225	261	SDA	15.784	1	1	Self	0
CFT1	CFT1	350	358	SDA	15.767	1	1	Self	0
PAP1	PAP1	215	47	SDA	15.761	1	1	Self	0
CFT1	Cft2(S)	1276	533	SDA	15.706	1	1	Between	0
CFT1	CFT1	1281	1330	SDA	15.704	1	1	Self	0
CFT1	CFT1	1029	1114	SDA	15.703	1	1	Self	0
PFS2-3C-SII	PFS2-3C-SII	170	209	SDA	15.684	1	1	Self	0
Cft2(S)	Cft2(S)	235	267	SDA	15.666	1	1	Self	0
CFT1	PFS2-3C-SII	116	296	SDA	15.661	2	2	Between	0
Cft2(S)	Cft2(S)	675	195	SDA	15.65	1	1	Self	0
Cft2(S)	Cft2(S)	231	268	SDA	15.648	1	1	Self	0
CFT1	CFT1	727	723	SDA	15.6	1	1	Self	0
CFT1	Cft2(S)	101	519	SDA	15.592	1	1	Between	0
CFT1	CFT1	445	378	SDA	15.584	1	1	Self	0
PAP1	YTH1	290	207	SDA	15.583	1	1	Between	0
PAP1	PAP1	96	215	SDA	15.573	1	1	Self	0
Cft2(S)	Cft2(S)	616	321	SDA	15.55	1	1	Self	0
CFT1	FIP1	594	132	SDA	15.54	1	1	Between	0
PFS2-3C-SII	PFS2-3C-SII	296	310	SDA	15.527	2	2	Self	0
PAP1	PAP1	322	313	SDA	15.526	1	1	Self	0
PAP1	PAP1	183	139	SDA	15.519	1	1	Self	0
CFT1	PAP1	706	295	SDA	15.517	1	1	Between	0
FIP1	FIP1	167	178	SDA	15.516	1	1	Self	0
CFT1	CFT1	591	571	SDA	15.515	1	1	Self	0
Cft2(S)	PFS2-3C-SII	321	93	SDA	15.503	1	1	Between	0
Cft2(S)	PFS2-3C-SII	678	350	SDA	15.5	1	1	Between	0
CFT1	CFT1	1273	1330	SDA	15.488	2	2	Self	0
CFT1	CFT1	604	585	SDA	15.485	2	2	Self	0
MPE1-3C-SII	MPE1-3C-SII	75	51	SDA	15.484	1	1	Self	0
CFT1	CFT1	1199	1306	SDA	15.482	1	1	Self	0
PAP1	Cft2(S)	290	387	SDA	15.48	1	1	Between	0
PAP1	PAP1	384	146	SDA	15.46	1	1	Self	0
FIP1	FIP1	155	168	SDA	15.456	1	1	Self	0
CFT1	PAP1	705	289	SDA	15.414	1	1	Between	0
CFT1	Cft2(S)	1273	677	SDA	15.404	1	1	Between	0
CFT1	CFT1	1326	1320	SDA	15.384	1	1	Self	0
CFT1	CFT1	969	1013	SDA	15.362	1	1	Self	0
CFT1	PFS2-3C-SII	1106	25	SDA	15.36	1	1	Between	0
CFT1	Cft2(S)	1271	543	SDA	15.35	2	2	Between	0
CFT1	Cft2(S)	1302	545	SDA	15.337	2	2	Between	0
PAP1	PAP1	432	516	SDA	15.318	1	1	Self	0
CFT1	CFT1	644	587	SDA	15.308	1	1	Self	0
CFT1	PAP1	697	292	SDA	15.305	1	1	Between	0
CFT1	CFT1	951	1357	SDA	15.291	1	1	Self	0
Cft2(S)	Cft2(S)	620	292	SDA	15.286	1	1	Self	0
CFT1	YTH1	1201	14	SDA	15.276	1	1	Between	0
PAP1	PAP1	34	52	SDA	15.253	1	1	Self	0
PAP1	FIP1	503	102	SDA	15.223	1	1	Between	0
YTH1	YTH1	64	79	SDA	15.219	1	1	Self	0
CFT1	CFT1	723	730	SDA	15.218	1	1	Self	0
CFT1	Cft2(S)	1288	675	SDA	15.217	1	1	Between	0
Cft2(S)	Cft2(S)	398	406	SDA	15.213	1	1	Self	0
CFT1	Cft2(S)	101	517	SDA	15.198	1	1	Between	0
PFS2-3C-SII	PFS2-3C-SII	171	202	SDA	15.184	1	1	Self	0
Cft2(S)	Cft2(S)	676	203	SDA	15.17	1	1	Self	0
CFT1	YTH1	1198	15	SDA	15.168	1	1	Between	0
PAP1	PAP1	316	174	SDA	15.163	1	1	Self	0
Cft2(S)	PFS2-3C-SII	678	180	SDA	15.131	1	1	Between	0
CFT1	CFT1	600	588	SDA	15.093	1	1	Self	0
CFT1	Cft2(S)	105	517	SDA	15.083	1	1	Between	0
Cft2(S)	Cft2(S)	396	224	SDA	15.073	3	3	Self	0
CFT1	CFT1	960	1002	SDA	15.06	1	1	Self	0
CFT1	FIP1	609	139	SDA	15.051	1	1	Between	0
Cft2(S)	Cft2(S)	231	225	SDA	15.043	2	2	Self	0
CFT1	Cft2(S)	1330	385	SDA	15.038	1	1	Between	0
CFT1	CFT1	119	407	SDA	15.001	1	1	Self	0
FIP1	FIP1	163	212	SDA	14.976	1	1	Self	0
FIP1	FIP1	147	150	SDA	14.967	1	1	Self	0
CFT1	YTH1	1266	16	SDA	14.896	2	2	Between	0
PAP1	MPE1-3C-SII	290	160	SDA	14.887	1	1	Between	0
Cft2(S)	Cft2(S)	616	317	SDA	14.858	1	1	Self	0
Cft2(S)	Cft2(S)	392	385	SDA	14.841	1	1	Self	0
CFT1	CFT1	942	977	SDA	14.829	1	1	Self	0
PAP1	PAP1	112	182	SDA	14.811	1	1	Self	0
PAP1	PAP1	70	65	SDA	14.809	1	1	Self	0
PFS2-3C-SII	PFS2-3C-SII	283	321	SDA	14.775	1	1	Self	0
CFT1	CFT1	1018	962	SDA	14.756	1	1	Self	0
CFT1	CFT1	601	587	SDA	14.721	1	1	Self	0
CFT1	Cft2(S)	108	521	SDA	14.712	1	1	Between	0
CFT1	PAP1	697	290	SDA	14.712	1	1	Between	0
CFT1	CFT1	942	995	SDA	14.691	2	2	Self	0
PAP1	PAP1	203	22	SDA	14.638	1	1	Self	0
CFT1	YTH1	1028	161	SDA	14.623	1	1	Between	0
Cft2(S)	Cft2(S)	617	337	SDA	14.608	1	1	Self	0
PAP1	FIP1	487	109	SDA	14.598	1	1	Between	0
CFT1	Cft2(S)	1330	462	SDA	14.589	1	1	Between	0
Cft2(S)	Cft2(S)	233	237	SDA	14.583	1	1	Self	0
CFT1	Cft2(S)	1263	701	SDA	14.575	2	2	Between	0
CFT1	Cft2(S)	1330	387	SDA	14.563	1	1	Between	0
YTH1	YTH1	63	83	SDA	14.558	1	1	Self	0
YTH1	Cft2(S)	39	678	SDA	14.52	1	1	Between	0
PAP1	PAP1	257	203	SDA	14.504	1	1	Self	0
FIP1	FIP1	113	110	SDA	14.497	1	1	Self	0
PAP1	PAP1	322	320	SDA	14.493	1	1	Self	0
Cft2(S)	Cft2(S)	628	324	SDA	14.479	1	1	Self	0
CFT1	YTH1	1027	163	SDA	14.478	1	1	Between	0
Cft2(S)	Cft2(S)	225	256	SDA	14.472	1	1	Self	0
Cft2(S)	Cft2(S)	224	256	SDA	14.472	1	1	Self	0
CFT1	CFT1	840	782	SDA	14.466	1	1	Self	0
Cft2(S)	Cft2(S)	619	321	SDA	14.461	1	1	Self	0
Cft2(S)	Cft2(S)	321	621	SDA	14.425	1	1	Self	0
Cft2(S)	PFS2-3C-SII	460	212	SDA	14.399	1	1	Between	0
YTH1	YTH1	54	36	SDA	14.396	1	1	Self	0
YTH1	YTH1	103	98	SDA	14.385	1	1	Self	0
FIP1	FIP1	44	46	SDA	14.35	1	1	Self	0
CFT1	Cft2(S)	105	522	SDA	14.347	1	1	Between	0
PAP1	Cft2(S)	290	388	SDA	14.316	1	1	Between	0
Cft2(S)	Cft2(S)	225	268	SDA	14.305	1	1	Self	0
YTH1	Cft2(S)	21	225	SDA	14.301	1	1	Between	0
CFT1	CFT1	1326	1269	SDA	14.298	1	1	Self	0
CFT1	Cft2(S)	104	518	SDA	14.293	1	1	Between	0
CFT1	FIP1	609	137	SDA	14.285	1	1	Between	0
CFT1	PAP1	605	392	SDA	14.265	1	1	Between	0
CFT1	PFS2-3C-SII	970	26	SDA	14.263	1	1	Between	0
PAP1	YTH1	290	199	SDA	14.234	1	1	Between	0
PFS2-3C-SII	PFS2-3C-SII	296	306	SDA	14.204	2	2	Self	0
PAP1	PAP1	404	379	SDA	14.196	1	1	Self	0
PFS2-3C-SII	PFS2-3C-SII	187	202	SDA	14.188	1	1	Self	0
CFT1	CFT1	391	444	SDA	14.173	1	1	Self	0
Cft2(S)	Cft2(S)	444	134	SDA	14.159	1	1	Self	0
CFT1	CFT1	1237	846	SDA	14.111	1	1	Self	0
CFT1	CFT1	841	1357	SDA	14.107	1	1	Self	0
CFT1	Cft2(S)	1298	545	SDA	14.102	1	1	Between	0
CFT1	Cft2(S)	1330	512	SDA	14.082	1	1	Between	0
PFS2-3C-SII	PFS2-3C-SII	224	198	SDA	14.075	1	1	Self	0
CFT1	CFT1	585	607	SDA	14.071	1	1	Self	0
PFS2-3C-SII	PFS2-3C-SII	396	348	SDA	14.07	1	1	Self	0
PAP1	PAP1	215	39	SDA	14.035	1	1	Self	0
CFT1	CFT1	402	933	SDA	14.025	1	1	Self	0
PFS2-3C-SII	PFS2-3C-SII	305	296	SDA	14.024	2	2	Self	0
Cft2(S)	PFS2-3C-SII	444	179	SDA	14.021	1	1	Between	0
Cft2(S)	PFS2-3C-SII	225	179	SDA	14.019	1	1	Between	0
CFT1	CFT1	585	606	SDA	14.015	1	1	Self	0
YTH1	YTH1	119	65	SDA	13.988	1	1	Self	0
CFT1	YTH1	1104	90	SDA	13.985	2	2	Between	0
Cft2(S)	Cft2(S)	225	260	SDA	13.981	1	1	Self	0
Cft2(S)	Cft2(S)	224	260	SDA	13.981	1	1	Self	0
CFT1	CFT1	445	332	SDA	13.939	1	1	Self	0
CFT1	CFT1	941	991	SDA	13.938	1	1	Self	0
CFT1	CFT1	941	1010	SDA	13.929	1	1	Self	0
Cft2(S)	Cft2(S)	225	257	SDA	13.904	1	1	Self	0
CFT1	YTH1	1103	87	SDA	13.886	1	1	Between	0
CFT1	CFT1	418	373	SDA	13.871	1	1	Self	0
Cft2(S)	Cft2(S)	233	269	SDA	13.822	1	1	Self	0
CFT1	YTH1	1029	31	SDA	13.82	1	1	Between	0
CFT1	CFT1	941	945	SDA	13.808	1	1	Self	0
CFT1	Cft2(S)	1309	543	SDA	13.792	2	2	Between	0
CFT1	CFT1	1008	962	SDA	13.78	1	1	Self	0
Cft2(S)	Cft2(S)	616	319	SDA	13.768	1	1	Self	0
PAP1	PAP1	252	206	SDA	13.765	1	1	Self	0
CFT1	YTH1	1104	79	SDA	13.762	1	1	Between	0
FIP1	FIP1	112	97	SDA	13.739	1	1	Self	0
Cft2(S)	Cft2(S)	616	328	SDA	13.709	1	1	Self	0
CFT1	CFT1	1209	591	SDA	13.709	1	1	Self	0
CFT1	CFT1	258	224	SDA	13.665	1	1	Self	0
Cft2(S)	Cft2(S)	224	233	SDA	13.647	2	2	Self	0
CFT1	Cft2(S)	1283	677	SDA	13.629	1	1	Between	0
Cft2(S)	Cft2(S)	320	292	SDA	13.621	1	1	Self	0
CFT1	CFT1	416	380	SDA	13.616	1	1	Self	0
Cft2(S)	PFS2-3C-SII	224	175	SDA	13.607	1	1	Between	0
PAP1	PAP1	70	116	SDA	13.604	1	1	Self	0
PFS2-3C-SII	PFS2-3C-SII	296	318	SDA	13.549	1	1	Self	0
CFT1	CFT1	418	371	SDA	13.547	1	1	Self	0
Cft2(S)	Cft2(S)	315	264	SDA	13.523	1	1	Self	0
PAP1	PAP1	95	90	SDA	13.487	1	1	Self	0
PFS2-3C-SII	PFS2-3C-SII	179	169	SDA	13.482	1	1	Self	0
FIP1	FIP1	44	55	SDA	13.478	1	1	Self	0
PAP1	FIP1	292	138	SDA	13.473	1	1	Between	0
CFT1	Cft2(S)	106	516	SDA	13.426	1	1	Between	0
Cft2(S)	Cft2(S)	624	333	SDA	13.426	1	1	Self	0
Cft2(S)	Cft2(S)	234	224	SDA	13.421	2	2	Self	0
YTH1	PFS2-3C-SII	103	26	SDA	13.417	1	1	Between	0
CFT1	CFT1	603	585	SDA	13.416	1	1	Self	0
CFT1	Cft2(S)	1275	677	SDA	13.389	1	1	Between	0
PAP1	FIP1	290	138	SDA	13.385	1	1	Between	0
CFT1	Cft2(S)	1278	203	SDA	13.326	1	1	Between	0
CFT1	PFS2-3C-SII	974	28	SDA	13.322	1	1	Between	0
CFT1	PAP1	496	203	SDA	13.281	1	1	Between	0
PAP1	PAP1	112	183	SDA	13.246	1	1	Self	0
YTH1	YTH1	64	89	SDA	13.233	1	1	Self	0
PFS2-3C-SII	PFS2-3C-SII	224	280	SDA	13.188	1	1	Self	0
CFT1	CFT1	944	959	SDA	13.127	1	1	Self	0
CFT1	CFT1	445	386	SDA	13.127	1	1	Self	0
Cft2(S)	PFS2-3C-SII	675	349	SDA	13.115	1	1	Between	0
CFT1	Cft2(S)	1330	463	SDA	13.079	1	1	Between	0
YTH1	YTH1	54	38	SDA	13.069	1	1	Self	0
CFT1	CFT1	644	586	SDA	13.068	2	2	Self	0
CFT1	CFT1	387	445	SDA	13.045	1	1	Self	0
CFT1	CFT1	848	656	SDA	13.011	1	1	Self	0
PAP1	PAP1	495	384	SDA	12.953	1	1	Self	0
Cft2(S)	Cft2(S)	275	262	SDA	12.95	1	1	Self	0
CFT1	CFT1	1017	966	SDA	12.95	1	1	Self	0
PAP1	PAP1	95	38	SDA	12.941	1	1	Self	0
CFT1	CFT1	1204	1219	SDA	12.877	1	1	Self	0
Cft2(S)	Cft2(S)	376	360	SDA	12.862	1	1	Self	0
PFS2-3C-SII	PFS2-3C-SII	170	206	SDA	12.844	1	1	Self	0
Cft2(S)	PFS2-3C-SII	616	282	SDA	12.799	1	1	Between	0
Cft2(S)	Cft2(S)	332	276	SDA	12.716	1	1	Self	0
Cft2(S)	Cft2(S)	224	261	SDA	12.69	1	1	Self	0
CFT1	Cft2(S)	1270	515	SDA	12.686	1	1	Between	0
PFS2-3C-SII	PFS2-3C-SII	280	239	SDA	12.681	1	1	Self	0
PAP1	PAP1	407	521	SDA	12.672	1	1	Self	0
CFT1	PAP1	601	291	SDA	12.672	1	1	Between	0
PAP1	PFS2-3C-SII	291	179	SDA	12.663	1	1	Between	0
YTH1	YTH1	170	64	SDA	12.659	1	1	Self	0
CFT1	Cft2(S)	1272	678	SDA	12.653	1	1	Between	0
CFT1	FIP1	609	102	SDA	12.649	1	1	Between	0
Cft2(S)	PFS2-3C-SII	444	180	SDA	12.61	1	1	Between	0
Cft2(S)	Cft2(S)	632	324	SDA	12.596	1	1	Self	0
Cft2(S)	PFS2-3C-SII	317	93	SDA	12.574	1	1	Between	0
Cft2(S)	Cft2(S)	222	259	SDA	12.569	1	1	Self	0
PAP1	PAP1	111	183	SDA	12.562	1	1	Self	0
CFT1	YTH1	1027	167	SDA	12.549	1	1	Between	0
Cft2(S)	Cft2(S)	633	334	SDA	12.545	1	1	Self	0
PAP1	PAP1	314	385	SDA	12.532	1	1	Self	0
PAP1	PAP1	322	386	SDA	12.525	1	1	Self	0
CFT1	CFT1	940	991	SDA	12.486	1	1	Self	0
PFS2-3C-SII	PFS2-3C-SII	224	217	SDA	12.444	1	1	Self	0
PAP1	FIP1	503	105	SDA	12.442	1	1	Between	0
Cft2(S)	Cft2(S)	620	321	SDA	12.413	1	1	Self	0
MPE1-3C-SII	MPE1-3C-SII	129	92	SDA	12.396	1	1	Self	0
CFT1	FIP1	909	119	SDA	12.39	1	1	Between	0
YTH1	YTH1	64	81	SDA	12.376	1	1	Self	0
CFT1	Cft2(S)	1266	702	SDA	12.371	1	1	Between	0
Cft2(S)	Cft2(S)	621	319	SDA	12.345	1	1	Self	0
PFS2-3C-SII	PFS2-3C-SII	301	307	SDA	12.322	2	2	Self	0
CFT1	YTH1	1030	29	SDA	12.308	1	1	Between	0
Cft2(S)	Cft2(S)	321	633	SDA	12.285	1	1	Self	0
PAP1	PAP1	110	87	SDA	12.272	1	1	Self	0
PFS2-3C-SII	PFS2-3C-SII	260	267	SDA	12.247	1	1	Self	0
PAP1	Cft2(S)	292	388	SDA	12.221	1	1	Between	0
CFT1	FIP1	591	105	SDA	12.216	1	1	Between	0
Cft2(S)	PFS2-3C-SII	623	282	SDA	12.212	1	1	Between	0
CFT1	PAP1	600	292	SDA	12.205	1	1	Between	0
CFT1	Cft2(S)	101	520	SDA	12.204	1	1	Between	0
YTH1	YTH1	99	119	SDA	12.196	1	1	Self	0
CFT1	CFT1	942	993	SDA	12.19	1	1	Self	0
YTH1	YTH1	102	99	SDA	12.175	2	2	Self	0
PFS2-3C-SII	PFS2-3C-SII	350	357	SDA	12.174	1	1	Self	0
CFT1	CFT1	542	533	SDA	12.145	1	1	Self	0
CFT1	CFT1	121	407	SDA	12.135	1	1	Self	0
PFS2-3C-SII	PFS2-3C-SII	186	169	SDA	12.128	1	1	Self	0
YTH1	Cft2(S)	22	225	SDA	12.127	1	1	Between	0
CFT1	MPE1-3C-SII	1330	63	SDA	12.125	1	1	Between	0
PAP1	PAP1	112	115	SDA	12.123	1	1	Self	0
CFT1	CFT1	94	88	SDA	12.091	1	1	Self	0
PFS2-3C-SII	PFS2-3C-SII	296	317	SDA	12.073	2	2	Self	0
YTH1	YTH1	113	64	SDA	12.044	1	1	Self	0
PAP1	PAP1	215	88	SDA	12.012	1	1	Self	0
PAP1	PAP1	292	57	SDA	12.003	1	1	Self	0
MPE1-3C-SII	MPE1-3C-SII	364	366	SDA	11.989	2	2	Self	0
PFS2-3C-SII	PFS2-3C-SII	224	219	SDA	11.966	1	1	Self	0
Cft2(S)	PFS2-3C-SII	639	179	SDA	11.953	1	1	Between	0
CFT1	Cft2(S)	1310	543	SDA	11.932	1	1	Between	0
PFS2-3C-SII	PFS2-3C-SII	217	239	SDA	11.929	1	1	Self	0
CFT1	Cft2(S)	1269	512	SDA	11.924	1	1	Between	0
CFT1	Cft2(S)	105	520	SDA	11.913	1	1	Between	0
PAP1	PAP1	426	433	SDA	11.898	1	1	Self	0
CFT1	CFT1	847	1357	SDA	11.885	1	1	Self	0
Cft2(S)	Cft2(S)	623	337	SDA	11.878	1	1	Self	0
Cft2(S)	Cft2(S)	392	386	SDA	11.853	1	1	Self	0
PAP1	PFS2-3C-SII	295	93	SDA	11.849	2	2	Between	0
CFT1	CFT1	442	381	SDA	11.81	1	1	Self	0
CFT1	CFT1	943	994	SDA	11.809	1	1	Self	0
CFT1	CFT1	972	1013	SDA	11.808	1	1	Self	0
CFT1	CFT1	403	939	SDA	11.799	1	1	Self	0
Cft2(S)	Cft2(S)	324	267	SDA	11.773	1	1	Self	0
CFT1	Cft2(S)	109	516	SDA	11.765	1	1	Between	0
Cft2(S)	PFS2-3C-SII	315	93	SDA	11.748	1	1	Between	0
CFT1	CFT1	380	362	SDA	11.744	1	1	Self	0
CFT1	Cft2(S)	1272	543	SDA	11.743	1	1	Between	0
PAP1	PAP1	97	90	SDA	11.648	1	1	Self	0
PAP1	PAP1	320	329	SDA	11.587	1	1	Self	0
Cft2(S)	Cft2(S)	324	269	SDA	11.548	1	1	Self	0
Cft2(S)	Cft2(S)	233	262	SDA	11.546	1	1	Self	0
CFT1	YTH1	1266	19	SDA	11.54	1	1	Between	0
PAP1	PAP1	109	87	SDA	11.492	1	1	Self	0
CFT1	CFT1	962	1007	SDA	11.488	1	1	Self	0
PAP1	PAP1	207	19	SDA	11.485	1	1	Self	0
CFT1	Cft2(S)	1272	533	SDA	11.484	1	1	Between	0
CFT1	PFS2-3C-SII	966	444	SDA	11.464	1	1	Between	0
PAP1	YTH1	290	205	SDA	11.446	1	1	Between	0
Cft2(S)	Cft2(S)	370	380	SDA	11.435	1	1	Self	0
CFT1	CFT1	420	442	SDA	11.425	1	1	Self	0
Cft2(S)	Cft2(S)	623	334	SDA	11.389	1	1	Self	0
CFT1	CFT1	943	397	SDA	11.384	1	1	Self	0
CFT1	YTH1	1027	166	SDA	11.337	1	1	Between	0
PAP1	PAP1	70	64	SDA	11.315	1	1	Self	0
CFT1	Cft2(S)	1298	543	SDA	11.287	1	1	Between	0
CFT1	Cft2(S)	1205	654	SDA	11.262	1	1	Between	0
Cft2(S)	Cft2(S)	231	266	SDA	11.219	1	1	Self	0
PFS2-3C-SII	PFS2-3C-SII	296	313	SDA	11.13	1	1	Self	0
CFT1	CFT1	1266	1236	SDA	11.125	1	1	Self	0
CFT1	Cft2(S)	1278	512	SDA	11.106	1	1	Between	0
CFT1	FIP1	606	105	SDA	11.104	1	1	Between	0
CFT1	CFT1	842	666	SDA	11.097	1	1	Self	0
PAP1	PFS2-3C-SII	112	283	SDA	11.091	1	1	Between	0
CFT1	Cft2(S)	1281	678	SDA	11.083	1	1	Between	0
Cft2(S)	Cft2(S)	616	336	SDA	11.05	1	1	Self	0
CFT1	CFT1	1222	1193	SDA	11.03	1	1	Self	0
CFT1	CFT1	941	1009	SDA	11.02	1	1	Self	0
Cft2(S)	PFS2-3C-SII	577	179	SDA	10.997	1	1	Between	0
Cft2(S)	Cft2(S)	120	321	SDA	10.993	1	1	Self	0
CFT1	Cft2(S)	1275	678	SDA	10.973	1	1	Between	0
Cft2(S)	Cft2(S)	327	268	SDA	10.969	1	1	Self	0
CFT1	PAP1	703	292	SDA	10.961	1	1	Between	0
PAP1	FIP1	183	138	SDA	10.945	1	1	Between	0
Cft2(S)	Cft2(S)	392	402	SDA	10.938	1	1	Self	0
Cft2(S)	Cft2(S)	606	319	SDA	10.911	1	1	Self	0
Cft2(S)	Cft2(S)	425	430	SDA	10.881	1	1	Self	0
CFT1	FIP1	608	102	SDA	10.871	1	1	Between	0
CFT1	PAP1	504	295	SDA	10.861	1	1	Between	0
Cft2(S)	Cft2(S)	621	324	SDA	10.844	1	1	Self	0
PAP1	FIP1	487	110	SDA	10.799	1	1	Between	0
CFT1	CFT1	592	600	SDA	10.795	1	1	Self	0
PFS2-3C-SII	PFS2-3C-SII	347	371	SDA	10.76	1	1	Self	0
CFT1	YTH1	1266	14	SDA	10.76	1	1	Between	0
CFT1	CFT1	911	593	SDA	10.758	1	1	Self	0
Cft2(S)	Cft2(S)	225	259	SDA	10.744	1	1	Self	0
CFT1	Cft2(S)	1305	545	SDA	10.733	1	1	Between	0
CFT1	CFT1	943	956	SDA	10.695	1	1	Self	0
CFT1	Cft2(S)	99	520	SDA	10.677	1	1	Between	0
CFT1	Cft2(S)	1285	678	SDA	10.675	1	1	Between	0
CFT1	Cft2(S)	1299	543	SDA	10.674	1	1	Between	0
CFT1	PAP1	698	292	SDA	10.669	1	1	Between	0
CFT1	CFT1	592	599	SDA	10.656	1	1	Self	0
CFT1	PAP1	644	184	SDA	10.591	1	1	Between	0
CFT1	CFT1	184	159	SDA	10.58	1	1	Self	0
CFT1	CFT1	1208	1225	SDA	10.563	1	1	Self	0
CFT1	CFT1	397	933	SDA	10.495	1	1	Self	0
CFT1	CFT1	1020	1155	SDA	10.487	1	1	Self	0
CFT1	YTH1	1210	23	SDA	10.486	1	1	Between	0
CFT1	CFT1	942	402	SDA	10.454	1	1	Self	0
PFS2-3C-SII	PFS2-3C-SII	180	207	SDA	10.45	1	1	Self	0
CFT1	PAP1	966	291	SDA	10.402	1	1	Between	0
FIP1	FIP1	44	50	SDA	10.388	1	1	Self	0
Cft2(S)	Cft2(S)	392	225	SDA	10.367	1	1	Self	0
PFS2-3C-SII	PFS2-3C-SII	187	212	SDA	10.36	1	1	Self	0
CFT1	Cft2(S)	1265	701	SDA	10.346	1	1	Between	0
PAP1	PAP1	448	410	SDA	10.29	1	1	Self	0
PAP1	PFS2-3C-SII	290	91	SDA	10.271	1	1	Between	0
CFT1	PAP1	974	290	SDA	10.267	1	1	Between	0
Cft2(S)	Cft2(S)	233	265	SDA	10.254	1	1	Self	0
CFT1	YTH1	1028	166	SDA	10.175	1	1	Between	0
PAP1	PAP1	93	90	SDA	10.175	1	1	Self	0
PAP1	PAP1	98	90	SDA	10.173	1	1	Self	0
PFS2-3C-SII	PFS2-3C-SII	453	463	SDA	10.171	1	1	Self	0
PAP1	PFS2-3C-SII	292	93	SDA	10.168	1	1	Between	0
Cft2(S)	PFS2-3C-SII	264	282	SDA	10.159	1	1	Between	0
CFT1	CFT1	905	589	SDA	10.131	1	1	Self	0
CFT1	Cft2(S)	1208	222	SDA	10.095	1	1	Between	0
PAP1	YTH1	203	79	SDA	10.084	1	1	Between	0
PFS2-3C-SII	PFS2-3C-SII	282	323	SDA	10.066	1	1	Self	0
CFT1	PFS2-3C-SII	112	299	SDA	10.001	1	1	Between	0
PAP1	PAP1	215	90	SDA	9.975	1	1	Self	0
Cft2(S)	Cft2(S)	320	269	SDA	9.974	1	1	Self	0
Cft2(S)	Cft2(S)	44	432	SDA	9.943	1	1	Self	0
PFS2-3C-SII	PFS2-3C-SII	308	296	SDA	9.851	1	1	Self	0
CFT1	Cft2(S)	1269	543	SDA	9.791	1	1	Between	0.004
CFT1	MPE1-3C-SII	943	84	SDA	9.777	1	1	Between	0.004
Cft2(S)	Cft2(S)	125	321	SDA	9.716	1	1	Self	0
CFT1	Cft2(S)	1270	543	SDA	9.642	1	1	Between	0.004
PFS2-3C-SII	PFS2-3C-SII	165	202	SDA	9.641	1	1	Self	0
CFT1	CFT1	962	933	SDA	9.603	1	1	Self	0
PAP1	PAP1	313	386	SDA	9.563	1	1	Self	0
PFS2-3C-SII	PFS2-3C-SII	196	217	SDA	9.465	1	1	Self	0.001
FIP1	FIP1	213	223	SDA	9.45	1	1	Self	0.001
CFT1	FIP1	1266	137	SDA	9.421	1	1	Between	0.004
Cft2(S)	Cft2(S)	324	264	SDA	9.395	1	1	Self	0.002
CFT1	CFT1	1325	1323	SDA	9.369	1	1	Self	0.002
CFT1	FIP1	606	110	SDA	9.368	1	1	Between	0.004
YTH1	YTH1	64	82	SDA	9.341	1	1	Self	0.002
CFT1	CFT1	608	589	SDA	9.3	1	1	Self	0.002
Cft2(S)	Cft2(S)	394	225	SDA	9.291	1	1	Self	0.002
PFS2-3C-SII	PFS2-3C-SII	296	312	SDA	9.286	1	1	Self	0.002
Cft2(S)	Cft2(S)	223	233	SDA	9.283	1	1	Self	0.002
PFS2-3C-SII	PFS2-3C-SII	318	283	SDA	9.281	1	1	Self	0.002
CFT1	CFT1	585	610	SDA	9.277	1	1	Self	0.002
Cft2(S)	PFS2-3C-SII	675	173	SDA	9.258	1	1	Between	0.004
CFT1	CFT1	596	586	SDA	9.253	1	1	Self	0.002
PAP1	PAP1	70	66	SDA	9.247	1	1	Self	0.002
CFT1	CFT1	1223	1210	SDA	9.22	1	1	Self	0.002
PFS2-3C-SII	PFS2-3C-SII	227	196	SDA	9.205	1	1	Self	0.002
CFT1	Cft2(S)	1266	701	SDA	9.141	1	1	Between	0.004
PFS2-3C-SII	PFS2-3C-SII	177	207	SDA	9.091	1	1	Self	0.002
CFT1	Cft2(S)	1274	543	SDA	9.062	1	1	Between	0.004
PAP1	PAP1	486	399	SDA	9.012	1	1	Self	0.002
CFT1	CFT1	941	408	SDA	8.999	1	1	Self	0.002
CFT1	CFT1	942	408	SDA	8.999	1	1	Self	0.002
CFT1	CFT1	1207	960	SDA	8.976	1	1	Self	0.002
CFT1	CFT1	405	941	SDA	8.895	1	1	Self	0.002
PAP1	PAP1	100	90	SDA	8.873	1	1	Self	0.002
CFT1	CFT1	381	350	SDA	8.724	1	1	Self	0.002
YTH1	YTH1	91	120	SDA	8.707	1	1	Self	0.002
CFT1	CFT1	351	358	SDA	8.636	1	1	Self	0.002
CFT1	Cft2(S)	1210	225	SDA	8.629	1	1	Between	0.007
CFT1	CFT1	1191	1206	SDA	8.56	1	1	Self	0.002
CFT1	CFT1	592	611	SDA	8.55	1	1	Self	0.002
CFT1	YTH1	1030	167	SDA	8.51	1	1	Between	0.014
PAP1	PAP1	307	386	SDA	8.5	1	1	Self	0.002
Cft2(S)	Cft2(S)	224	328	SDA	8.479	1	1	Self	0.002
CFT1	Cft2(S)	1273	529	SDA	8.462	1	1	Between	0.014
CFT1	CFT1	941	399	SDA	8.452	1	1	Self	0.002
Cft2(S)	Cft2(S)	225	266	SDA	8.405	1	1	Self	0.002
Cft2(S)	Cft2(S)	696	680	SDA	8.385	1	1	Self	0.002
YTH1	YTH1	114	99	SDA	8.373	1	1	Self	0.002
PAP1	Cft2(S)	47	224	SDA	8.299	1	1	Between	0.014
CFT1	Cft2(S)	1311	543	SDA	8.26	1	1	Between	0.014
CFT1	CFT1	1210	960	SDA	8.246	1	1	Self	0.002
PAP1	PAP1	101	90	SDA	8.198	1	1	Self	0.002
CFT1	FIP1	906	123	SDA	8.132	1	1	Between	0.014
CFT1	FIP1	911	152	SDA	8.09	1	1	Between	0.014
CFT1	CFT1	356	352	SDA	8.055	1	1	Self	0.002
CFT1	Cft2(S)	1208	225	SDA	8.011	1	1	Between	0.014
CFT1	CFT1	597	585	SDA	7.982	1	1	Self	0.002
Cft2(S)	Cft2(S)	269	330	SDA	7.955	1	1	Self	0.002
CFT1	PFS2-3C-SII	113	296	SDA	7.839	1	1	Between	0.014
CFT1	CFT1	909	592	SDA	7.819	1	1	Self	0.002
CFT1	CFT1	374	352	SDA	7.777	1	1	Self	0.002
Cft2(S)	Cft2(S)	231	224	SDA	7.773	1	1	Self	0.002
CFT1	Cft2(S)	1204	224	SDA	7.741	1	1	Between	0.014
CFT1	Cft2(S)	1298	541	SDA	7.716	1	1	Between	0.014
Cft2(S)	Cft2(S)	412	419	SDA	7.555	1	1	Self	0.002
PAP1	YTH1	448	203	SDA	7.485	1	1	Between	0.014
Cft2(S)	Cft2(S)	269	326	SDA	7.448	1	1	Self	0.002
Cft2(S)	Cft2(S)	389	224	SDA	7.252	1	1	Self	0.002
Cft2(S)	Cft2(S)	389	225	SDA	7.252	1	1	Self	0.002
Cft2(S)	PFS2-3C-SII	235	208	SDA	7.245	1	1	Between	0.017
PAP1	PAP1	45	57	SDA	7.231	1	1	Self	0.002
CFT1	FIP1	533	115	SDA	7.226	1	1	Between	0.017
CFT1	YTH1	1030	165	SDA	6.989	1	1	Between	0.017
MPE1-3C-SII	MPE1-3C-SII	366	363	SDA	6.91	1	1	Self	0.004
PFS2-3C-SII	PFS2-3C-SII	243	216	SDA	6.834	1	1	Self	0.004
CFT1	CFT1	909	589	SDA	6.702	1	1	Self	0.005
PFS2-3C-SII	PFS2-3C-SII	283	239	SDA	6.407	1	1	Self	0.005
PFS2-3C-SII	PFS2-3C-SII	223	283	SDA	6.174	1	1	Self	0.005
Cft2(S)	Cft2(S)	269	323	SDA	5.972	1	1	Self	0.005
CFT1	CFT1	910	585	SDA	5.83	1	1	Self	0.005
CFT1	CFT1	962	936	SDA	5.371	1	1	Self	0.006
